# Supplementary material for: Components of Brachypodium distachyon resistance to nonadapted wheat stripe rust pathogens are simply inherited
Source: PLoS Genet. 2018 Sep 28;14(9):e1007636. doi: 10.1371/journal.pgen.1007636 (PMC6161853; doi:10.1371/journal.pgen.1007636)
Supplement: S2 Table — (XLSX) [file pgen.1007636.s009.xlsx]

## Sheet: Yrr1
		Genes annotated in the Brachypodium v3.1 genome that are present at the Yrr1 locus
#pacId	locusName	transcriptName	peptideName	Pfam	Panther	KOG	KEGG/ec	KO	GO	Best-hit-arabi-name	arabi-symbol	arabi-defline	Best-hit-rice-name	rice-symbol	rice-defline
32785006	Bradi4g24244	Bradi4g24244.1	Bradi4g24244.1.p		PTHR31681,PTHR31681:SF9					AT1G75710.1		C2H2-like zinc finger protein	LOC_Os11g06840.1		ZOS11-01 - C2H2 zinc finger protein, expressed
32789056	Bradi4g24260	Bradi4g24260.1	Bradi4g24260.1.p	PF09790	PTHR31220,PTHR31220:SF2	KOG4688				AT5G64090.1			LOC_Os11g06860.1		expressed protein
32783196	Bradi4g24270	Bradi4g24270.1	Bradi4g24270.1.p	PF09118,PF07250	PTHR32208,PTHR32208:SF19		1.1.3.9			AT3G57620.1		glyoxal oxidase-related protein	LOC_Os11g06870.1		glyoxal oxidase-related, putative, expressed
32787013	Bradi4g24280	Bradi4g24280.2	Bradi4g24280.2.p	PF00501	PTHR24096,PTHR24096:SF181		6.2.1.3	K01897	GO:GO:0008152,GO:GO:0003824	AT1G77590.1	LACS9	long chain acyl-CoA synthetase 9	LOC_Os12g07110.2		acyl-CoA synthetase protein, putative, expressed
32787012	Bradi4g24280	Bradi4g24280.3	Bradi4g24280.3.p	PF00501	PTHR24096,PTHR24096:SF181		6.2.1.3	K01897	GO:GO:0008152,GO:GO:0003824	AT1G77590.1	LACS9	long chain acyl-CoA synthetase 9	LOC_Os12g07110.2		acyl-CoA synthetase protein, putative, expressed
32787014	Bradi4g24280	Bradi4g24280.4	Bradi4g24280.4.p	PF00501	PTHR24096,PTHR24096:SF181		6.2.1.3	K01897	GO:GO:0008152,GO:GO:0003824	AT1G77590.1	LACS9	long chain acyl-CoA synthetase 9	LOC_Os12g07110.2		acyl-CoA synthetase protein, putative, expressed
32787016	Bradi4g24280	Bradi4g24280.5	Bradi4g24280.5.p	PF00501	PTHR24096,PTHR24096:SF181		6.2.1.3	K01897	GO:GO:0008152,GO:GO:0003824	AT1G77590.1	LACS9	long chain acyl-CoA synthetase 9	LOC_Os12g07110.1		acyl-CoA synthetase protein, putative, expressed
32787015	Bradi4g24280	Bradi4g24280.6	Bradi4g24280.6.p	PF00501	PTHR24096,PTHR24096:SF181		6.2.1.3	K01897	GO:GO:0008152,GO:GO:0003824	AT1G77590.1	LACS9	long chain acyl-CoA synthetase 9	LOC_Os12g07110.1		acyl-CoA synthetase protein, putative, expressed
32786773	Bradi4g24287	Bradi4g24287.1	Bradi4g24287.1.p	PF00137	PTHR10263,PTHR10263:SF19	KOG0232		K02155	GO:GO:0033177,GO:GO:0015991,GO:GO:0015078	AT1G19910.1	ATVHA-C2,AVA-2PE,AVA-P2	ATPase, F0/V0 complex, subunit C protein	LOC_Os12g07140.1		expressed protein
32786935	Bradi4g24293	Bradi4g24293.1	Bradi4g24293.1.p
32787590	Bradi4g24297	Bradi4g24297.1	Bradi4g24297.1.p	PF13456	PTHR33033,PTHR33033:SF18					AT5G42905.1		Polynucleotidyl transferase, ribonuclease H-like superfamily protein	LOC_Os06g21680.1		expressed protein
32784008	Bradi4g24302	Bradi4g24302.1	Bradi4g24302.1.p	PF00069	PTHR27002,PTHR27002:SF111	KOG1187	2.7.11.1	K17302	GO:GO:0006468,GO:GO:0005524,GO:GO:0004672	AT4G11530.1	CRK34	cysteine-rich RLK (RECEPTOR-like protein kinase) 34	LOC_Os11g39450.1		cysteine-rich receptor-like protein kinase 7 precursor, putative, expressed
32784007	Bradi4g24302	Bradi4g24302.2	Bradi4g24302.2.p	PF00069	PTHR27002,PTHR27002:SF111	KOG1187	2.7.11.1	K17302	GO:GO:0006468,GO:GO:0005524,GO:GO:0004672	AT4G11530.1	CRK34	cysteine-rich RLK (RECEPTOR-like protein kinase) 34	LOC_Os11g39450.1		cysteine-rich receptor-like protein kinase 7 precursor, putative, expressed
32784009	Bradi4g24302	Bradi4g24302.3	Bradi4g24302.3.p	PF00069	PTHR27002,PTHR27002:SF111	KOG1187	2.7.11.1	K17302	GO:GO:0006468,GO:GO:0005524,GO:GO:0004672	AT4G11530.1	CRK34	cysteine-rich RLK (RECEPTOR-like protein kinase) 34	LOC_Os11g39450.1		cysteine-rich receptor-like protein kinase 7 precursor, putative, expressed
32785589	Bradi4g24310	Bradi4g24310.1	Bradi4g24310.1.p	PF05911	PTHR31580,PTHR31580:SF2					AT1G77580.2		Plant protein of unknown function (DUF869)	LOC_Os11g06910.1		myosin heavy chain-related, putative, expressed
32785588	Bradi4g24310	Bradi4g24310.2	Bradi4g24310.2.p	PF05911	PTHR31580,PTHR31580:SF2					AT1G77580.2		Plant protein of unknown function (DUF869)	LOC_Os11g06910.1		myosin heavy chain-related, putative, expressed
32785586	Bradi4g24310	Bradi4g24310.3	Bradi4g24310.3.p	PF05911	PTHR31580,PTHR31580:SF2					AT1G77580.2		Plant protein of unknown function (DUF869)	LOC_Os11g06910.1		myosin heavy chain-related, putative, expressed
32785585	Bradi4g24310	Bradi4g24310.4	Bradi4g24310.4.p	PF05911	PTHR31580,PTHR31580:SF2					AT1G77580.2		Plant protein of unknown function (DUF869)	LOC_Os11g06910.2		myosin heavy chain-related, putative, expressed
32785587	Bradi4g24310	Bradi4g24310.5	Bradi4g24310.5.p	PF05911	PTHR31580,PTHR31580:SF2					AT1G77580.2		Plant protein of unknown function (DUF869)	LOC_Os11g06910.2		myosin heavy chain-related, putative, expressed
32783596	Bradi4g24315	Bradi4g24315.1	Bradi4g24315.1.p		PTHR12606,PTHR12606:SF32								LOC_Os02g26800.1		expressed protein
32789922	Bradi4g24320	Bradi4g24320.1	Bradi4g24320.1.p	PF00564,PF00571	PTHR13780,PTHR13780:SF50				GO:GO:0005515	AT3G52950.1		CBS / octicosapeptide/Phox/Bemp1 (PB1) domains-containing protein	LOC_Os12g07190.1		CBS domain-containing protein, putative, expressed
32789924	Bradi4g24320	Bradi4g24320.2	Bradi4g24320.2.p	PF00571	PTHR13780,PTHR13780:SF50					AT3G52950.1		CBS / octicosapeptide/Phox/Bemp1 (PB1) domains-containing protein	LOC_Os12g07190.1		CBS domain-containing protein, putative, expressed
32789923	Bradi4g24320	Bradi4g24320.3	Bradi4g24320.3.p	PF00564,PF00571	PTHR13780,PTHR13780:SF50				GO:GO:0005515	AT3G52950.1		CBS / octicosapeptide/Phox/Bemp1 (PB1) domains-containing protein	LOC_Os12g07190.1		CBS domain-containing protein, putative, expressed
32784525	Bradi4g24330	Bradi4g24330.1	Bradi4g24330.1.p	PF01419,PF03018	PTHR21495,PTHR21495:SF81					AT1G65870.1		Disease resistance-responsive (dirigent-like protein) family protein	LOC_Os12g09700.1		Jacalin-like lectin domain containing protein, putative, expressed
32790819	Bradi4g24333	Bradi4g24333.1	Bradi4g24333.1.p
32790820	Bradi4g24333	Bradi4g24333.2	Bradi4g24333.2.p
32784102	Bradi4g24336	Bradi4g24336.1	Bradi4g24336.1.p	PF04578,PF13968	PTHR31325,PTHR31325:SF14					AT5G45540.1		Protein of unknown function (DUF594)	LOC_Os11g40320.1		expressed protein
32783676	Bradi4g24350	Bradi4g24350.2	Bradi4g24350.2.p	PF04578,PF13968	PTHR31325,PTHR31325:SF14					AT4G19080.1		Protein of unknown function (DUF594)	LOC_Os11g40320.1		expressed protein
32783674	Bradi4g24350	Bradi4g24350.3	Bradi4g24350.3.p	PF04578,PF13968	PTHR31325,PTHR31325:SF14					AT4G19080.1		Protein of unknown function (DUF594)	LOC_Os11g40320.1		expressed protein
32783675	Bradi4g24350	Bradi4g24350.4	Bradi4g24350.4.p	PF04578,PF13968	PTHR31325,PTHR31325:SF14					AT4G19080.1		Protein of unknown function (DUF594)	LOC_Os11g40320.1		expressed protein
