# Supplementary material for: Components of Brachypodium distachyon resistance to nonadapted wheat stripe rust pathogens are simply inherited
Source: PLoS Genet. 2018 Sep 28;14(9):e1007636. doi: 10.1371/journal.pgen.1007636 (PMC6161853; doi:10.1371/journal.pgen.1007636)
Supplement: S4 Table — (XLSX) [file pgen.1007636.s011.xlsx]

## Sheet: coverage
Psuedogenes excluded from the Yrr1 haplotype analysis
Haplotype analysis of the Yrr1 locus in diverse Brachypodium distachyon accessions - sequencing coverage
gene	min	ABR2	ABR3	ABR4	ABR5	ABR9	ABR7	ABR8	ABR6	Adi10	Adi12	Adi2	Bd18-1	Bd2-3	Bd21-3	Bd21	Bd3-1	BdTR1i	BdTR2b	BdTR2g	BdTR3c	BdTR5i	BdTR7a	BdTR9k	BdTR10c	BdTR10h	BdTR11a	BdTR11g	BdTR11i	BdTR13a	BdTR13c	BdTR13k	Bis-1	Foz1	Gaz8	Jer1	Kah1	Kah5	Koz1	Luc1	Mig3	Mon3	Per1	Pob1	Sig2	Tek2	Tek4	Uni2
Bradi4g24244.1.v3.1	0.244825	1	1	1	1	1	1	0.995717	1	0.244825	0.997145	1	1	0.932905	1	0.995004	0.543183	1	1	0.992862	1	0.770164	0.993576	0.899358	0.798001	0.630264	0.997859	1	1	1	0.870807	0.378301	0.716631	1	0.706638	1	0.873662	1	1	0.982156	1	1	0.981442	0.992862	1	0.89793	0.863669	1
Bradi4g24260.1.v3.1	0.346667	1	1	1	1	1	1	1	1	0.346667	0.971852	1	1	1	1	1	0.454074	1	1	1	1	0.864444	1	0.825926	0.926667	0.434074	1	1	1	1	0.865185	0.441481	0.900741	1	0.947407	1	0.942222	1	1	1	1	1	1	1	1	0.982963	0.962963	1
Bradi4g24270.1.v3.1	0.0153664	1	1	1	1	1	1	1	1	0.0153664	0.91844	1	1	0.92435	1	1	0.0502364	1	1	1	1	0.614657	1	0.432624	0.521277	0.070922	1	1	1	1	0.647163	0.0579196	0.626478	1	0.638298	1	0.814421	1	1	0.98227	1	1	0.981678	0.981678	1	0.958629	0.566194	1
Bradi4g24280.5.v3.1	0.807505	1	1	1	1	1	1	1	1	0.968324	1	1	1	1	1	1	1	1	1	1	1	0.999513	1	0.976121	1	1	0.999025	1	1	1	1	1	0.97807	1	1	1	0.925926	1	1	1	1	1	1	1	1	0.953216	0.807505	1
Bradi4g24280.6.v3.1	0.807505	1	1	1	1	1	1	1	1	0.968324	1	1	1	1	1	1	1	1	1	1	1	0.999513	1	0.976121	1	1	0.999025	1	1	1	1	1	0.97807	1	1	1	0.925926	1	1	1	1	1	1	1	1	0.953216	0.807505	1
Bradi4g24280.2.v3.1	0.811366	1	1	1	1	1	1	1	1	0.968959	1	1	1	1	1	1	1	1	1	1	1	0.999522	1	0.9766	1	1	1	1	1	1	1	1	0.97851	1	1	1	0.926934	1	1	1	1	1	1	1	1	0.950334	0.811366	1
Bradi4g24280.3.v3.1	0.811366	1	1	1	1	1	1	1	1	0.968959	1	1	1	1	1	1	1	1	1	1	1	0.999522	1	0.9766	1	1	1	1	1	1	1	1	0.97851	1	1	1	0.926934	1	1	1	1	1	1	1	1	0.950334	0.811366	1
Bradi4g24280.4.v3.1	0.811366	1	1	1	1	1	1	1	1	0.968959	1	1	1	1	1	1	1	1	1	1	1	0.999522	1	0.9766	1	1	1	1	1	1	1	1	0.97851	1	1	1	0.926934	1	1	1	1	1	1	1	1	0.950334	0.811366	1
Bradi4g24287.1.v3.1	0.957831	1	1	1	1	1	1	1	1	0.957831	1	1	1	1	1	1	0.997992	1	1	1	1	1	1	1	1	1	1	1	1	1	1	1	1	1	1	1	1	1	1	1	1	1	1	1	1	0.995984	1	1
Bradi4g24293.1.v3.1	0.0245902	1	1	1	1	1	1	1	1	0.0245902	1	1	1	0.994536	1	1	0.45082	1	1	1	1	0.986339	1	0.724044	0.997268	0.95082	1	1	1	1	0.969945	0.34153	0.34153	1	1	1	0.84153	1	1	1	1	1	1	1	1	1	0.896175	1
Bradi4g24297.1.v3.1	0.971861	1	1	1	1	1	1	1	1	1	1	1	1	1	1	1	1	1	1	1	1	1	1	1	1	1	1	1	1	1	1	1	1	1	1	1	1	1	1	1	1	1	1	1	1	0.971861	1	1
Bradi4g24302.1.v3.1	0.611111	1	1	1	1	1	1	1	1	0.879365	1	1	1	1	1	1	0.965608	1	1	0.957672	1	1	1	0.895767	1	1	0.901058	1	1	1	1	0.95873	0.982011	1	1	1	0.611111	1	1	1	1	1	1	1	1	0.720106	0.902116	1
Bradi4g24302.2.v3.1	0.611111	1	1	1	1	1	1	1	1	0.879365	1	1	1	1	1	1	0.965608	1	1	0.957672	1	1	1	0.895767	1	1	0.901058	1	1	1	1	0.95873	0.982011	1	1	1	0.611111	1	1	1	1	1	1	1	1	0.720106	0.902116	1
Bradi4g24302.3.v3.1	0.611111	1	1	1	1	1	1	1	1	0.879365	1	1	1	1	1	1	0.965608	1	1	0.957672	1	1	1	0.895767	1	1	0.901058	1	1	1	1	0.95873	0.982011	1	1	1	0.611111	1	1	1	1	1	1	1	1	0.720106	0.902116	1
Bradi4g24310.1.v3.1	0.8625	1	1	1	1	1	1	1	1	0.9375	1	1	1	1	1	1	1	1	1	1	1	0.997348	1	0.995076	1	0.999621	0.995455	1	1	1	1	1	0.99053	1	1	1	0.945833	1	1	1	1	1	1	1	1	0.992424	0.8625	1
Bradi4g24310.2.v3.1	0.8625	1	1	1	1	1	1	1	1	0.9375	1	1	1	1	1	1	1	1	1	1	1	0.997348	1	0.995076	1	0.999621	0.995455	1	1	1	1	1	0.99053	1	1	1	0.945833	1	1	1	1	1	1	1	1	0.992424	0.8625	1
Bradi4g24310.3.v3.1	0.8625	1	1	1	1	1	1	1	1	0.9375	1	1	1	1	1	1	1	1	1	1	1	0.997348	1	0.995076	1	0.999621	0.995455	1	1	1	1	1	0.99053	1	1	1	0.945833	1	1	1	1	1	1	1	1	0.992424	0.8625	1
Bradi4g24310.4.v3.1	0.8625	1	1	1	1	1	1	1	1	0.9375	1	1	1	1	1	1	1	1	1	1	1	0.997348	1	0.995076	1	0.999621	0.995455	1	1	1	1	1	0.99053	1	1	1	0.945833	1	1	1	1	1	1	1	1	0.992424	0.8625	1
Bradi4g24310.5.v3.1	0.8625	1	1	1	1	1	1	1	1	0.9375	1	1	1	1	1	1	1	1	1	1	1	0.997348	1	0.995076	1	0.999621	0.995455	1	1	1	1	1	0.99053	1	1	1	0.945833	1	1	1	1	1	1	1	1	0.992424	0.8625	1
Bradi4g24315.1.v3.1	1	1	1	1	1	1	1	1	1	1	1	1	1	1	1	1	1	1	1	1	1	1	1	1	1	1	1	1	1	1	1	1	1	1	1	1	1	1	1	1	1	1	1	1	1	1	1	1
Bradi4g24320.1.v3.1	0.828247	0.999402	1	1	1	1	1	1	0.998803	0.854578	0.955117	0.996409	0.996409	0.996409	0.996409	1	0.828247	1	0.992819	0.942549	0.996409	0.961101	1	0.944943	0.95751	0.89228	0.923399	0.996409	0.997008	1	0.926391	0.895871	0.986236	1	0.958707	1	0.851586	0.997008	0.999402	1	1	1	0.999402	1	1	0.891682	0.973668	1
Bradi4g24320.2.v3.1	0.770006	0.99937	1	0.99874	0.99874	1	1	1	0.995589	0.801512	0.909263	0.996219	0.996219	0.967234	0.988028	0.983617	0.770006	1	0.974165	0.886578	0.993069	0.908003	1	0.890989	0.938248	0.84247	0.886578	0.996219	0.996849	1	0.870825	0.839319	0.941399	1	0.94644	1	0.821046	0.996219	0.99937	0.986137	0.99811	1	0.996219	0.996849	1	0.882798	0.967864	0.996849
Bradi4g24320.3.v3.1	0.827628	0.999399	1	1	1	1	1	1	0.998799	0.854054	0.954955	0.996396	0.996396	0.996396	0.996396	1	0.827628	1	0.992793	0.942342	0.996396	0.960961	1	0.944745	0.957357	0.891892	0.923123	0.996396	0.996997	1	0.926126	0.895495	0.986186	1	0.958559	1	0.851051	0.996997	0.999399	1	1	1	0.999399	1	1	0.891291	0.973574	1
Bradi4g24330.1.v3.1	0.652459	0.989071	1	1	0.989071	1	0.989071	1	0.989071	0.753005	0.989071	0.989071	0.989071	0.989071	0.989071	1	0.989071	0.989071	0.989071	0.989071	0.989071	0.989071	1	0.971585	0.989071	0.989071	0.989071	0.989071	0.989071	0.989071	0.989071	0.97377	0.989071	0.989071	0.989071	0.989071	0.981421	0.989071	0.989071	1	0.989071	1	0.989071	1	0.989071	0.971585	0.652459	0.989071
Bradi4g24333.1.v3.1	0.815427	1	1	1	1	1	1	1	1	0.964187	1	1	1	1	1	1	0.99449	1	1	1	1	1	1	0.991736	1	1	1	1	1	1	1	0.997245	1	1	1	1	0.986226	1	1	1	1	1	1	1	1	1	0.815427	1
Bradi4g24333.2.v3.1	0.815427	1	1	1	1	1	1	1	1	0.964187	1	1	1	1	1	1	0.99449	1	1	1	1	1	1	0.991736	1	1	1	1	1	1	1	0.997245	1	1	1	1	0.986226	1	1	1	1	1	1	1	1	1	0.815427	1
Bradi4g24336.1.v3.1	0.489322	1	0.999536	0.999536	1	1	1	1	1	0.489322	1	1	1	1	1	1	0.888115	1	1	1	1	0.950325	1	0.913649	0.973073	0.833333	1	1	1	1	0.992572	0.707057	0.91922	1	0.988858	1	0.978644	1	1	1	1	0.999536	1	1	1	0.932683	0.809656	0.997679
Bradi4g24350.2.v3.1	0.545145	0.994889	1	1	0.994889	1	0.994889	1	0.994889	0.545145	0.994889	0.994889	0.994889	0.994889	0.994889	1	0.910278	0.994889	0.994889	0.994889	0.994889	0.958546	1	0.993754	0.994889	0.892675	0.994889	0.994889	0.994889	0.994889	0.969903	0.776831	0.829074	0.994889	0.967632	0.994889	0.942078	0.994889	0.994889	1	0.994889	1	0.994889	1	0.994889	1	0.850653	1
Bradi4g24350.3.v3.1	0.47681	0.996099	1	1	0.996099	1	0.996099	1	0.996099	0.47681	0.996099	0.996099	0.996099	0.996099	0.996099	1	0.908106	0.996099	0.996099	0.996099	0.996099	0.968357	1	0.995232	0.994798	0.872995	0.996099	0.996099	0.996099	0.996099	0.977026	0.816212	0.864759	0.996099	0.971391	0.996099	0.951019	0.996099	0.996099	1	0.996099	1	0.996099	1	0.996099	1	0.827048	1
Bradi4g24350.4.v3.1	0.47681	0.996099	1	1	0.996099	1	0.996099	1	0.996099	0.47681	0.996099	0.996099	0.996099	0.996099	0.996099	1	0.908106	0.996099	0.996099	0.996099	0.996099	0.968357	1	0.995232	0.994798	0.872995	0.996099	0.996099	0.996099	0.996099	0.977026	0.816212	0.864759	0.996099	0.971391	0.996099	0.951019	0.996099	0.996099	1	0.996099	1	0.996099	1	0.996099	1	0.827048	1

## Sheet: stop_codon_modifications
Psuedogenes excluded from the Yrr1 haplotype analysis
Haplotype analysis of the Yrr1 locus in diverse Brachypodium distachyon accessions - prescence of stop codons
gene	ABR2	ABR3	ABR4	ABR5	ABR6	ABR7	ABR8	ABR9	Adi10	Adi12	Adi2	Bd18-1	Bd2-3	Bd21-3	Bd21	Bd3-1	BdTR1i	BdTR2b	BdTR2g	BdTR3c	BdTR5i	BdTR7a	BdTR9k	BdTR10c	BdTR10h	BdTR11a	BdTR11g	BdTR11i	BdTR13a	BdTR13c	BdTR13k	Bis-1	Foz1	Gaz8	Jer1	Kah1	Kah5	Koz1	Luc1	Mig3	Mon3	Per1	Pob1	Sig2	Tek2	Tek4	Uni2
Bradi4g24244.1.v3.1	No	No	No	No	No	No	No	No	No	No	No	No	No	No	No	No	No	No	No	No	No	No	No	No	No	No	No	No	No	No	No	No	No	No	No	No	No	No	No	No	No	No	No	No	No	No	No
Bradi4g24260.1.v3.1	No	No	No	No	No	No	No	No	No	No	No	No	No	No	No	No	No	No	No	No	No	No	No	No	No	No	No	No	No	No	No	No	No	No	No	No	No	No	No	No	No	No	No	No	No	No	No
Bradi4g24270.1.v3.1	No	No	No	No	No	No	No	No	No	No	No	No	No	No	No	No	No	No	No	No	No	No	No	No	No	No	No	No	No	No	No	No	No	No	No	No	No	No	No	No	No	No	No	No	No	No	No
Bradi4g24280.5.v3.1	No	No	No	No	No	No	No	No	No	No	No	No	No	No	No	No	No	No	No	No	No	No	No	No	No	No	No	No	No	No	No	No	No	No	No	No	No	No	No	No	No	No	No	No	No	No	No
Bradi4g24280.6.v3.1	No	No	No	No	No	No	No	No	No	No	No	No	No	No	No	No	No	No	No	No	No	No	No	No	No	No	No	No	No	No	No	No	No	No	No	No	No	No	No	No	No	No	No	No	No	No	No
Bradi4g24280.2.v3.1	No	No	No	No	No	No	No	No	No	No	No	No	No	No	No	No	No	No	No	No	No	No	No	No	No	No	No	No	No	No	No	No	No	No	No	No	No	No	No	No	No	No	No	No	No	No	No
Bradi4g24280.3.v3.1	No	No	No	No	No	No	No	No	No	No	No	No	No	No	No	No	No	No	No	No	No	No	No	No	No	No	No	No	No	No	No	No	No	No	No	No	No	No	No	No	No	No	No	No	No	No	No
Bradi4g24280.4.v3.1	No	No	No	No	No	No	No	No	No	No	No	No	No	No	No	No	No	No	No	No	No	No	No	No	No	No	No	No	No	No	No	No	No	No	No	No	No	No	No	No	No	No	No	No	No	No	No
Bradi4g24287.1.v3.1	No	No	No	No	No	No	No	No	No	No	No	No	No	No	No	No	No	No	No	No	No	No	No	No	No	No	No	No	No	No	No	No	No	No	No	No	No	No	No	No	No	No	No	No	No	No	No
Bradi4g24293.1.v3.1	No	No	No	Yes	No	No	No	No	No	No	No	No	No	No	No	No	No	No	No	No	No	No	No	No	No	No	No	No	No	No	Yes	No	No	No	No	No	No	Yes	Yes	No	No	No	No	No	No	No	No
Bradi4g24297.1.v3.1	No	No	No	No	No	No	No	No	No	No	No	No	No	No	No	No	No	No	No	No	No	No	No	No	No	No	No	No	No	No	No	No	No	No	No	No	No	No	No	No	No	No	No	No	No	No	No
Bradi4g24302.1.v3.1	Yes	No	No	Yes	Yes	No	No	No	Yes	Yes	Yes	Yes	Yes	Yes	No	Yes	Yes	Yes	Yes	Yes	Yes	No	Yes	Yes	Yes	Yes	Yes	Yes	Yes	Yes	Yes	Yes	Yes	Yes	Yes	Yes	Yes	Yes	Yes	Yes	No	Yes	No	Yes	No	No	No
Bradi4g24302.2.v3.1	Yes	No	No	Yes	Yes	No	No	No	Yes	Yes	Yes	Yes	Yes	Yes	No	Yes	Yes	Yes	Yes	Yes	Yes	No	Yes	Yes	Yes	Yes	Yes	Yes	Yes	Yes	Yes	Yes	Yes	Yes	Yes	Yes	Yes	Yes	Yes	Yes	No	Yes	No	Yes	No	No	No
Bradi4g24302.3.v3.1	Yes	No	No	Yes	Yes	No	No	No	Yes	Yes	Yes	Yes	Yes	Yes	No	Yes	Yes	Yes	Yes	Yes	Yes	No	Yes	Yes	Yes	Yes	Yes	Yes	Yes	Yes	Yes	Yes	Yes	Yes	Yes	Yes	Yes	Yes	Yes	Yes	No	Yes	No	Yes	No	No	No
Bradi4g24310.1.v3.1	No	No	No	No	No	No	No	No	No	No	No	No	No	No	No	No	No	No	No	No	No	No	No	No	No	No	No	No	No	No	No	No	No	No	No	No	No	No	No	No	No	No	No	No	No	No	No
Bradi4g24310.2.v3.1	No	No	No	No	No	No	No	No	No	No	No	No	No	No	No	No	No	No	No	No	No	No	No	No	No	No	No	No	No	No	No	No	No	No	No	No	No	No	No	No	No	No	No	No	No	No	No
Bradi4g24310.3.v3.1	No	No	No	No	No	No	No	No	No	No	No	No	No	No	No	No	No	No	No	No	No	No	No	No	No	No	No	No	No	No	No	No	No	No	No	No	No	No	No	No	No	No	No	No	No	No	No
Bradi4g24310.4.v3.1	No	No	No	No	No	No	No	No	No	No	No	No	No	No	No	No	No	No	No	No	No	No	No	No	No	No	No	No	No	No	No	No	No	No	No	No	No	No	No	No	No	No	No	No	No	No	No
Bradi4g24310.5.v3.1	No	No	No	No	No	No	No	No	No	No	No	No	No	No	No	No	No	No	No	No	No	No	No	No	No	No	No	No	No	No	No	No	No	No	No	No	No	No	No	No	No	No	No	No	No	No	No
Bradi4g24315.1.v3.1	No	No	No	No	Yes	No	No	No	No	No	No	No	No	No	No	No	No	No	No	No	No	No	No	No	Yes	No	No	No	No	No	No	No	No	No	No	No	No	No	Yes	No	No	No	No	No	No	No	No
Bradi4g24320.1.v3.1	No	No	No	No	No	No	No	No	No	No	No	No	No	No	No	No	No	No	No	No	No	No	No	No	No	No	No	No	No	No	No	No	No	No	No	No	No	No	No	No	No	No	No	No	No	No	No
Bradi4g24320.2.v3.1	No	No	No	No	No	No	No	No	No	No	No	No	No	No	No	No	No	No	No	No	No	No	No	No	No	No	No	No	No	No	No	No	No	No	No	No	No	No	No	No	No	No	No	No	No	No	No
Bradi4g24320.3.v3.1	No	No	No	No	No	No	No	No	No	No	No	No	No	No	No	No	No	No	No	No	No	No	No	No	No	No	No	No	No	No	No	No	No	No	No	No	No	No	No	No	No	No	No	No	No	No	No
Bradi4g24330.1.v3.1	No	No	No	No	No	No	No	No	No	No	Yes	No	No	Yes	No	Yes	Yes	No	No	No	No	No	No	No	Yes	No	No	No	No	No	No	No	No	No	No	No	No	No	No	No	No	No	No	No	No	No	No
Bradi4g24333.1.v3.1	No	No	No	No	No	No	No	No	No	No	No	No	No	No	No	No	No	No	No	No	No	No	No	No	No	No	No	No	No	No	No	No	No	No	No	No	No	No	No	No	No	No	No	No	No	No	No
Bradi4g24333.2.v3.1	No	No	No	No	No	No	No	No	No	No	No	No	No	No	No	No	No	No	No	No	No	No	No	No	No	No	No	No	No	No	No	No	No	No	No	No	No	No	No	No	No	No	No	No	No	No	No
Bradi4g24336.1.v3.1	No	Yes	Yes	No	No	No	No	No	No	No	Yes	No	No	No	No	No	No	No	No	No	No	No	No	No	No	No	No	No	No	No	No	No	No	No	No	No	Yes	No	No	No	Yes	No	No	No	mutated ATG	mutated ATG	No
Bradi4g24350.2.v3.1	No	No	No	No	No	No	No	No	No	Yes	No	No	No	Yes	No	No	Yes	No	Yes	Yes	Yes	Yes	Yes	Yes	Yes	No	No	No	No	Yes	No	No	No	No	No	No	Yes	No	No	No	No	No	No	No	No	No	No
Bradi4g24350.3.v3.1	No	No	No	No	No	No	No	No	No	Yes	No	No	No	Yes	No	No	Yes	No	Yes	Yes	Yes	Yes	Yes	Yes	Yes	No	No	No	No	Yes	No	No	No	No	No	No	Yes	No	No	No	No	No	No	No	No	No	No
Bradi4g24350.4.v3.1	No	No	No	No	No	No	No	No	No	Yes	No	No	No	Yes	No	No	Yes	No	Yes	Yes	Yes	Yes	Yes	Yes	Yes	No	No	No	No	Yes	No	No	No	No	No	No	Yes	No	No	No	No	No	No	No	No	No	No
Bradi4g24302 and Bradi24315 contain a stop codon due to a nucleotide substitution near the 3' terminus of the gene in those acccessions highlighted. It is unclear whether these slightly truncated versions are truly pseudogenes or allelic variants so they were included in the haplotype analysis

## Sheet: image
Psuedogenes excluded from the Yrr1 haplotype analysis

## Sheet: InDel
Psuedogenes excluded from the Yrr1 haplotype analysis
Haplotype analysis of the Yrr1 locus in diverse Brachypodium distachyon accessions - prescence of indels
gene	ABR2	ABR3	ABR4	ABR5	ABR6	ABR7	ABR8	ABR9	Adi10	Adi12	Adi2	Bd18-1	Bd2-3	Bd21-3	Bd21	Bd3-1	BdTR1i	BdTR2b	BdTR2g	BdTR3c	BdTR5i	BdTR7a	BdTR9k	BdTR10c	BdTR10h	BdTR11a	BdTR11g	BdTR11i	BdTR13a	BdTR13c	BdTR13k	Bis-1	Foz1	Gaz8	Jer1	Kah1	Kah5	Koz1	Luc1	Mig3	Mon3	Per1	Pob1	Sig2	Tek2	Tek4	Uni2
Bradi4g24244.1.v3.1	NA	NA	NA	NA	NA	NA	NA	NA	NA	NA	NA	NA	NA	NA	NA	NA	NA	NA	NA	NA	NA	NA	NA	NA	NA	NA	NA	NA	NA	NA	NA	NA	NA	NA	NA	NA	NA	NA	NA	NA	NA	NA	NA	NA	NA	NA	NA
Bradi4g24260.1.v3.1	NA	NA	NA	NA	NA	NA	NA	NA	NA	NA	NA	NA	NA	NA	NA	NA	NA	NA	NA	NA	NA	NA	NA	NA	NA	NA	NA	NA	NA	NA	NA	NA	NA	NA	NA	NA	NA	NA	NA	NA	NA	NA	NA	NA	NA	NA	NA
Bradi4g24270.1.v3.1	NA	NA	NA	NA	NA	NA	NA	NA	NA	NA	NA	NA	NA	NA	NA	NA	NA	NA	NA	NA	NA	NA	NA	NA	NA	NA	NA	NA	NA	NA	NA	NA	NA	NA	NA	NA	NA	NA	NA	NA	NA	NA	NA	NA	NA	NA	NA
Bradi4g24280.5.v3.1	NA	NA	NA	NA	NA	NA	NA	NA	NA	NA	NA	NA	NA	NA	NA	NA	NA	NA	NA	NA	NA	NA	NA	NA	NA	NA	NA	NA	NA	NA	NA	NA	NA	NA	NA	NA	NA	NA	NA	NA	NA	NA	NA	NA	NA	NA	NA
Bradi4g24280.6.v3.1	NA	NA	NA	NA	NA	NA	NA	NA	NA	NA	NA	NA	NA	NA	NA	NA	NA	NA	NA	NA	NA	NA	NA	NA	NA	NA	NA	NA	NA	NA	NA	NA	NA	NA	NA	NA	NA	NA	NA	NA	NA	NA	NA	NA	NA	NA	NA
Bradi4g24280.2.v3.1	NA	NA	NA	NA	NA	NA	NA	NA	NA	NA	NA	NA	NA	NA	NA	NA	NA	NA	NA	NA	NA	NA	NA	NA	NA	NA	NA	NA	NA	NA	NA	NA	NA	NA	NA	NA	NA	NA	NA	NA	NA	NA	NA	NA	NA	NA	NA
Bradi4g24280.3.v3.1	NA	NA	NA	NA	NA	NA	NA	NA	NA	NA	NA	NA	NA	NA	NA	NA	NA	NA	NA	NA	NA	NA	NA	NA	NA	NA	NA	NA	NA	NA	NA	NA	NA	NA	NA	NA	NA	NA	NA	NA	NA	NA	NA	NA	NA	NA	NA
Bradi4g24280.4.v3.1	NA	NA	NA	NA	NA	NA	NA	NA	NA	NA	NA	NA	NA	NA	NA	NA	NA	NA	NA	NA	NA	NA	NA	NA	NA	NA	NA	NA	NA	NA	NA	NA	NA	NA	NA	NA	NA	NA	NA	NA	NA	NA	NA	NA	NA	NA	NA
Bradi4g24287.1.v3.1	NA	NA	NA	NA	NA	NA	NA	NA	NA	NA	NA	NA	NA	NA	NA	NA	NA	NA	NA	NA	NA	NA	NA	NA	NA	NA	NA	NA	NA	NA	NA	NA	NA	NA	NA	NA	NA	NA	NA	NA	NA	NA	NA	NA	NA	NA	NA
Bradi4g24293.1.v3.1	NA	NA	NA	1	NA	NA	NA	NA	NA	NA	NA	NA	NA	NA	NA	NA	NA	NA	NA	NA	NA	NA	NA	NA	NA	NA	NA	NA	NA	NA	1	NA	NA	NA	NA	NA	NA	1	1	NA	NA	NA	NA	NA	NA	NA	NA
Bradi4g24297.1.v3.1	NA	NA	NA	NA	NA	NA	NA	NA	NA	NA	NA	NA	NA	NA	NA	NA	NA	NA	NA	NA	NA	NA	NA	NA	NA	NA	NA	NA	NA	NA	NA	NA	NA	NA	NA	NA	NA	NA	NA	NA	NA	NA	NA	NA	NA	NA	NA
Bradi4g24302.1.v3.1	NA	NA	NA	NA	NA	NA	NA	NA	NA	NA	NA	NA	NA	NA	NA	NA	NA	NA	NA	NA	NA	NA	NA	NA	NA	NA	NA	NA	NA	NA	NA	NA	NA	NA	NA	NA	NA	NA	NA	NA	NA	NA	NA	NA	NA	NA	NA
Bradi4g24302.2.v3.1	NA	NA	NA	NA	NA	NA	NA	NA	NA	NA	NA	NA	NA	NA	NA	NA	NA	NA	NA	NA	NA	NA	NA	NA	NA	NA	NA	NA	NA	NA	NA	NA	NA	NA	NA	NA	NA	NA	NA	NA	NA	NA	NA	NA	NA	NA	NA
Bradi4g24302.3.v3.1	NA	NA	NA	NA	NA	NA	NA	NA	NA	NA	NA	NA	NA	NA	NA	NA	NA	NA	NA	NA	NA	NA	NA	NA	NA	NA	NA	NA	NA	NA	NA	NA	NA	NA	NA	NA	NA	NA	NA	NA	NA	NA	NA	NA	NA	NA	NA
Bradi4g24310.1.v3.1	NA	NA	NA	NA	NA	NA	NA	NA	NA	NA	NA	NA	NA	NA	NA	NA	NA	NA	NA	NA	NA	NA	NA	NA	NA	NA	NA	NA	NA	NA	NA	NA	NA	NA	NA	NA	NA	NA	NA	NA	NA	NA	NA	NA	NA	NA	NA
Bradi4g24310.2.v3.1	NA	NA	NA	NA	NA	NA	NA	NA	NA	NA	NA	NA	NA	NA	NA	NA	NA	NA	NA	NA	NA	NA	NA	NA	NA	NA	NA	NA	NA	NA	NA	NA	NA	NA	NA	NA	NA	NA	NA	NA	NA	NA	NA	NA	NA	NA	NA
Bradi4g24310.3.v3.1	NA	NA	NA	NA	NA	NA	NA	NA	NA	NA	NA	NA	NA	NA	NA	NA	NA	NA	NA	NA	NA	NA	NA	NA	NA	NA	NA	NA	NA	NA	NA	NA	NA	NA	NA	NA	NA	NA	NA	NA	NA	NA	NA	NA	NA	NA	NA
Bradi4g24310.4.v3.1	NA	NA	NA	NA	NA	NA	NA	NA	NA	NA	NA	NA	NA	NA	NA	NA	NA	NA	NA	NA	NA	NA	NA	NA	NA	NA	NA	NA	NA	NA	NA	NA	NA	NA	NA	NA	NA	NA	NA	NA	NA	NA	NA	NA	NA	NA	NA
Bradi4g24310.5.v3.1	NA	NA	NA	NA	NA	NA	NA	NA	NA	NA	NA	NA	NA	NA	NA	NA	NA	NA	NA	NA	NA	NA	NA	NA	NA	NA	NA	NA	NA	NA	NA	NA	NA	NA	NA	NA	NA	NA	NA	NA	NA	NA	NA	NA	NA	NA	NA
Bradi4g24315.1.v3.1	NA	NA	NA	NA	-1	NA	NA	NA	NA	NA	NA	NA	NA	NA	NA	NA	NA	NA	NA	NA	NA	NA	NA	NA	-1	NA	NA	NA	NA	NA	NA	NA	NA	NA	NA	NA	NA	NA	1	NA	NA	NA	NA	NA	NA	NA	NA
Bradi4g24320.1.v3.1	NA	NA	NA	NA	NA	NA	NA	NA	NA	NA	NA	NA	NA	NA	NA	NA	NA	NA	NA	NA	NA	NA	NA	NA	NA	NA	NA	NA	NA	NA	NA	NA	NA	NA	NA	NA	NA	NA	NA	NA	NA	NA	NA	NA	NA	NA	NA
Bradi4g24320.2.v3.1	NA	NA	NA	NA	NA	NA	NA	NA	NA	NA	NA	NA	NA	NA	NA	NA	NA	NA	NA	NA	NA	NA	NA	NA	NA	NA	NA	NA	NA	NA	NA	NA	NA	NA	NA	NA	NA	NA	NA	NA	NA	NA	NA	NA	NA	NA	NA
Bradi4g24320.3.v3.1	NA	NA	NA	NA	NA	NA	NA	NA	NA	NA	NA	NA	NA	NA	NA	NA	NA	NA	NA	NA	NA	NA	NA	NA	NA	NA	NA	NA	NA	NA	NA	NA	NA	NA	NA	NA	NA	NA	NA	NA	NA	NA	NA	NA	NA	NA	NA
Bradi4g24330.1.v3.1	NA	NA	NA	NA	NA	NA	NA	NA	NA	NA	-10	NA	NA	-10	NA	-10	-10	NA	NA	NA	NA	NA	NA	NA	-10	NA	NA	NA	NA	NA	NA	NA	NA	NA	NA	NA	NA	NA	NA	NA	NA	NA	NA	NA	NA	NA	NA
Bradi4g24333.1.v3.1	NA	NA	NA	NA	NA	NA	NA	NA	NA	NA	NA	NA	NA	NA	NA	NA	NA	NA	NA	NA	NA	NA	NA	NA	NA	NA	NA	NA	NA	NA	NA	NA	NA	NA	NA	NA	NA	NA	NA	NA	NA	NA	NA	NA	NA	NA	NA
Bradi4g24333.2.v3.1	NA	NA	NA	NA	NA	NA	NA	NA	NA	NA	NA	NA	NA	NA	NA	NA	NA	NA	NA	NA	NA	NA	NA	NA	NA	NA	NA	NA	NA	NA	NA	NA	NA	NA	NA	NA	NA	NA	NA	NA	NA	NA	NA	NA	NA	NA	NA
Bradi4g24336.1.v3.1	NA	-1	-1	NA	NA	NA	NA	NA	NA	NA	3	NA	NA	NA	-3	NA	NA	NA	NA	NA	NA	NA	NA	NA	NA	NA	NA	NA	NA	NA	NA	NA	NA	NA	NA	NA	NA	NA	NA	NA	-1	NA	NA	NA	-6	NA	NA
Bradi4g24350.2.v3.1	NA	NA	NA	NA	NA	NA	NA	NA	NA	-9	NA	NA	NA	-9	NA	NA	-9	NA	-9	-9	-9	NA	-9	-9	-9	NA	NA	NA	NA	-9	NA	NA	NA	NA	NA	NA	-9	NA	NA	NA	NA	NA	NA	NA	NA	NA	NA
Bradi4g24350.3.v3.1	NA	NA	NA	NA	NA	NA	NA	NA	NA	-9	NA	NA	NA	-9	NA	NA	-9	NA	-9	-9	-9	NA	-9	-9	-9	NA	NA	NA	NA	-9	NA	NA	NA	NA	NA	NA	-9	NA	NA	NA	NA	NA	NA	NA	NA	NA	NA
Bradi4g24350.4.v3.1	NA	NA	NA	NA	NA	NA	NA	NA	NA	-9	NA	NA	NA	-9	NA	NA	-9	NA	-9	-9	-9	NA	-9	-9	-9	NA	NA	NA	NA	-9	NA	NA	NA	NA	NA	NA	-9	NA	NA	NA	NA	NA	NA	NA	NA	NA	NA
				Numbers = number of bases pairs deleted

## Sheet: intron_junctions
Psuedogenes excluded from the Yrr1 haplotype analysis
Haplotype analysis of the Yrr1 locus in diverse Brachypodium distachyon accessions - prescence of splice site mutations
gene	ABR2	ABR3	ABR4	ABR5	ABR6	ABR7	ABR8	ABR9	Adi10	Adi12	Adi2	Bd18-1	Bd2-3	Bd21-3	Bd21	Bd3-1	BdTR1i	BdTR2b	BdTR2g	BdTR3c	BdTR5i	BdTR7a	BdTR9k	BdTR10c	BdTR10h	BdTR11a	BdTR11g	BdTR11i	BdTR13a	BdTR13c	BdTR13k	Bis-1	Foz1	Gaz8	Jer1	Kah1	Kah5	Koz1	Luc1	Mig3	Mon3	Per1	Pob1	Sig2	Tek2	Tek4	Uni2
Bradi4g24244.1.v3.1	0	0	0	0	0	0	0	0	0	0	0	0	0	0	0	0	0	0	0	0	0	0	0	0	0	0	0	0	0	0	0	0	0	0	0	0	0	0	0	0	0	0	0	0	0	0	0
Bradi4g24260.1.v3.1	0	0	0	0	0	0	0	0	0	0	0	0	0	0	0	0	0	0	0	0	0	0	0	0	0	0	0	0	0	0	0	0	0	0	0	0	0	0	0	0	0	0	0	0	0	0	0
Bradi4g24270.1.v3.1	0	0	0	0	0	0	0	0	0	0	0	0	0	0	0	0	0	0	0	0	0	0	0	0	0	0	0	0	0	0	0	0	0	0	0	0	0	0	0	0	0	0	0	0	0	0	0
Bradi4g24280.5.v3.1	0	0	0	0	0	0	0	0	0	0	0	0	0	0	0	0	0	0	0	0	0	0	0	0	0	0	0	0	0	0	0	0	0	0	0	0	0	0	0	0	0	0	0	0	0	0	0
Bradi4g24280.6.v3.1	0	0	0	0	0	0	0	0	0	0	0	0	0	0	0	0	0	0	0	0	0	0	0	0	0	0	0	0	0	0	0	0	0	0	0	0	0	0	0	0	0	0	0	0	0	0	0
Bradi4g24280.2.v3.1	0	0	0	0	0	0	0	0	0	0	0	0	0	0	0	0	0	0	0	0	0	0	0	0	0	0	0	0	0	0	0	0	0	0	0	0	0	0	0	0	0	0	0	0	0	0	0
Bradi4g24280.3.v3.1	0	0	0	0	0	0	0	0	0	0	0	0	0	0	0	0	0	0	0	0	0	0	0	0	0	0	0	0	0	0	0	0	0	0	0	0	0	0	0	0	0	0	0	0	0	0	0
Bradi4g24280.4.v3.1	0	0	0	0	0	0	0	0	0	0	0	0	0	0	0	0	0	0	0	0	0	0	0	0	0	0	0	0	0	0	0	0	0	0	0	0	0	0	0	0	0	0	0	0	0	0	0
Bradi4g24287.1.v3.1	0	0	0	0	0	0	0	0	0	0	0	0	0	0	0	0	0	0	0	0	0	0	0	0	0	0	0	0	0	0	0	0	0	0	0	0	0	0	0	0	0	0	0	0	0	0	0
Bradi4g24293.1.v3.1	0	0	0	0	0	0	0	0	0	0	0	0	0	0	0	0	0	0	0	0	0	0	0	0	0	0	0	0	0	0	0	0	0	0	0	0	0	0	0	0	0	0	0	0	0	0	0
Bradi4g24297.1.v3.1	0	0	0	0	0	0	0	0	0	0	0	0	0	0	0	0	0	0	0	0	0	0	0	0	0	0	0	0	0	0	0	0	0	0	0	0	0	0	0	0	0	0	0	0	0	0	1
Bradi4g24302.1.v3.1	0	0	0	0	0	0	0	0	0	0	0	0	0	0	0	0	0	0	0	0	0	0	0	0	0	0	0	0	0	0	0	0	0	0	0	0	0	0	0	0	0	0	0	0	0	0	0
Bradi4g24302.2.v3.1	0	0	0	0	0	0	0	0	0	0	0	0	0	0	0	0	0	0	0	0	0	0	0	0	0	0	0	0	0	0	0	0	0	0	0	0	0	0	0	0	0	0	0	0	0	0	0
Bradi4g24302.3.v3.1	0	0	0	0	0	0	0	0	0	0	0	0	0	0	0	0	0	0	0	0	0	0	0	0	0	0	0	0	0	0	0	0	0	0	0	0	0	0	0	0	0	0	0	0	0	0	0
Bradi4g24310.1.v3.1	0	0	0	0	0	0	0	0	0	0	0	0	0	0	0	0	0	0	0	0	0	0	0	0	0	0	0	0	0	0	0	0	0	0	0	0	0	0	0	0	0	0	0	0	0	0	0
Bradi4g24310.2.v3.1	0	0	0	0	0	0	0	0	0	0	0	0	0	0	0	0	0	0	0	0	0	0	0	0	0	0	0	0	0	0	0	0	0	0	0	0	0	0	0	0	0	0	0	0	0	0	0
Bradi4g24310.3.v3.1	0	0	0	0	0	0	0	0	0	0	0	0	0	0	0	0	0	0	0	0	0	0	0	0	0	0	0	0	0	0	0	0	0	0	0	0	0	0	0	0	0	0	0	0	0	0	0
Bradi4g24310.4.v3.1	0	0	0	0	0	0	0	0	0	0	0	0	0	0	0	0	0	0	0	0	0	0	0	0	0	0	0	0	0	0	0	0	0	0	0	0	0	0	0	0	0	0	0	0	0	0	0
Bradi4g24310.5.v3.1	0	0	0	0	0	0	0	0	0	0	0	0	0	0	0	0	0	0	0	0	0	0	0	0	0	0	0	0	0	0	0	0	0	0	0	0	0	0	0	0	0	0	0	0	0	0	0
Bradi4g24315.1.v3.1	0	0	0	0	0	0	0	0	0	0	0	0	0	0	0	0	0	0	0	0	0	0	0	0	0	0	0	0	0	0	0	0	0	0	0	0	0	0	0	0	0	0	0	0	0	0	0
Bradi4g24320.1.v3.1	0	0	0	0	0	0	0	0	0	0	0	0	0	0	0	0	0	0	0	0	0	0	0	0	0	0	0	0	0	0	0	0	0	0	0	0	0	0	0	0	0	0	0	0	0	0	0
Bradi4g24320.2.v3.1	0	0	0	0	0	0	0	0	0	0	0	0	0	0	0	0	0	0	0	0	0	0	0	0	0	0	0	0	0	0	0	0	0	0	0	0	0	0	0	0	0	0	0	0	0	0	0
Bradi4g24320.3.v3.1	0	0	0	0	0	0	0	0	0	0	0	0	0	0	0	0	0	0	0	0	0	0	0	0	0	0	0	0	0	0	0	0	0	0	0	0	0	0	0	0	0	0	0	0	0	0	0
Bradi4g24330.1.v3.1	0	1	1	0	0	0	0	0	0	0	0	0	0	0	0	0	0	0	0	0	0	0	0	0	0	0	0	0	0	0	0	0	0	0	0	0	0	0	0	0	1	0	0	0	0	0	0
Bradi4g24333.1.v3.1	0	0	0	0	0	0	0	0	0	0	0	0	0	0	0	0	0	0	0	0	0	0	0	0	0	0	0	0	0	0	0	0	0	0	0	0	0	0	1	0	0	0	0	0	0	0	0
Bradi4g24333.2.v3.1	0	0	0	0	0	0	0	0	0	0	0	0	0	0	0	0	0	0	0	0	0	0	0	0	0	0	0	0	0	0	0	0	0	0	0	0	0	0	1	0	0	0	0	0	0	0	0
Bradi4g24336.1.v3.1	0	0	0	0	0	0	0	0	0	0	0	0	0	0	0	0	0	0	0	0	0	0	0	0	0	0	0	0	0	0	0	0	0	0	0	0	0	0	0	0	0	0	0	0	0	0	0
Bradi4g24350.2.v3.1	0	0	0	0	0	0	0	0	0	0	0	0	0	0	0	0	0	0	0	0	0	0	0	0	0	0	0	0	0	0	0	0	0	0	0	0	0	0	0	0	0	0	0	0	0	0	0
Bradi4g24350.3.v3.1	0	0	0	0	0	0	0	0	0	0	0	0	0	0	0	0	0	0	0	0	0	0	0	0	0	0	0	0	0	0	0	0	0	0	0	0	0	0	0	0	0	0	0	0	0	0	0
Bradi4g24350.4.v3.1	0	0	0	0	0	0	0	0	0	0	0	0	0	0	0	0	0	0	0	0	0	0	0	0	0	0	0	0	0	0	0	0	0	0	0	0	0	0	0	0	0	0	0	0	0	0	0
