# Supplementary material for: Components of Brachypodium distachyon resistance to nonadapted wheat stripe rust pathogens are simply inherited
Source: PLoS Genet. 2018 Sep 28;14(9):e1007636. doi: 10.1371/journal.pgen.1007636 (PMC6161853; doi:10.1371/journal.pgen.1007636)
Supplement: S5 Table — (XLSX) [file pgen.1007636.s012.xlsx]

## Sheet: Sheet1
				Yrr1 SNP haplotype analysis and Pst infection phenotypes
Phenotype		S	S	S	S		R	R	#R		R	R	R	R	R	R	R	R	R	R	R	R
Genotype		yrr1/yrr1	yrr1/yrr1	yrr1/yrr1	yrr1/yrr1		Yrr1/Yrr1	Yrr1/Yrr1	Yrr1/Yrr1		?	?	?	?	?	?	?	?	?	?	?	?
gene	*position	Luc1	Tek-2	Tek-4	Bd21		BdTR10h	BdTR13k	ABR6		Kah1	BdTR13c	BdTR11a	Bd18-1	BdTR3c	BdTR9k	Bd21-3	Bd2-3	Kah5	Bis-1	Adi12	Adi2
Bradi4g24244.1.v3.1	25	C	A	C	C		C	C	C		N	C	C	C	C	C	C	C	C	N	C	C
Bradi4g24244.1.v3.1	739	G	C	G	G		G	G	G		G	G	G	G	G	G	G	G	G	N	G	G
Bradi4g24244.1.v3.1	861	C	A	C	C		C	C	C		C	C	C	C	C	C	C	C	C	N	C	C
Bradi4g24244.1.v3.1	915	G	C	G	G		G	G	G		G	G	G	G	G	G	G	G	G	N	G	G
^Bradi4g24260.1.v3.1	228	C	A	C	C		C	C	C
Bradi4g24260.1.v3.1	584	A	C	A	A		A	A	A		A	A	A	A	A	N	A	A	A	A	A	A
Bradi4g24260.1.v3.1	708	G	A	G	G		A	G	G		G	G	G	G	G	G	G	G	G	G	G	G
Bradi4g24260.1.v3.1	833	A	T	A	A		A	A	A		A	A	A	A	A	A	A	A	A	A	A	A
Bradi4g24260.1.v3.1	875	T	C	T	T		T	T	T		T	T	T	T	T	T	T	T	T	T	T	T
Bradi4g24260.1.v3.1	883	G	G	G	A		G	G	G		G	G	G	G	G	A	G	G	G	G	A	A
Bradi4g24260.1.v3.1	1035	T	C	T	T		T	T	T		T	T	T	T	T	T	T	T	T	T	T	T
Bradi4g24260.1.v3.1	1081	G	G	G	G		A	A	G		A	A	A	A	A	G	A	A	A	A	G	G
Bradi4g24260.1.v3.1	1246	A	G	A	A		A	A	A		A	A	A	A	A	A	A	A	A	A	A	A
Bradi4g24270.1.v3.1	274	A	G	G	G		G	G	G		G	G	G	G	G	N	G	G	G	N	G	G
Bradi4g24270.1.v3.1	428	A	A	A	A		C	C	C		N	N	C	C	C	N	C	N	C	N	N	A
Bradi4g24270.1.v3.1	793	T	T	C	T		T	T	T		T	T	T	T	T	T	T	T	T	T	T	T
Bradi4g24270.1.v3.1	930	C	C	C	T		C	C	C		N	N	C	C	C	T	C	C	C	C	T	T
Bradi4g24270.1.v3.1	1398	G	A	G	G		G	G	G		G	N	G	G	G	N	G	G	G	G	G	G
Bradi4g24280.2.v3.1	1554	C	T	N	>C		C	C	C		C	C	C	C	C	C	C	C	C	C	C	C
Bradi4g24280.2.v3.1	1987	C	C	A	A		C	C	C		A	A	A	A	C	A	C	C	C	A	A	A
Bradi4g24280.2.v3.1	2007	A	G	G	G		A	A	A		G	G	G	G	A	G	A	A	A	G	G	G
Bradi4g24280.2.v3.1	2022	G	C	C	C		G	G	G		C	C	C	C	C	C	G	G	G	C	C	C
Bradi4g24280.2.v3.1	2066	A	A	A	G		A	A	A		A	A	A	A	A	G	A	A	A	A	G	G
Bradi4g24287.1.v3.1	429	G	A	G	G		G	G	G		G	G	G	G	G	G	G	G	G	G	G	G
Bradi4g24287.1.v3.1	489	C	T	C	C		C	C	C		C	C	C	C	C	C	C	C	C	C	C	C
$Bradi4g24297.1.v3.1
Bradi4g24302.1.v3.1	5	A	G	G	G		A	A	A		A	A	A	A	A	A	A	A	A	A	A	A
Bradi4g24302.1.v3.1	70	A	C	C	C		A	A	A		A	A	A	A	A	A	A	A	A	A	A	A
Bradi4g24302.1.v3.1	208	C	T	T	T		C	C	C		C	C	C	C	C	C	C	C	C	T	C	C
Bradi4g24302.1.v3.1	215	T	A	A	A		T	T	T		T	T	T	T	T	T	T	T	T	T	T	T
Bradi4g24302.1.v3.1	271	A	C	C	C		A	A	A		A	A	A	A	A	A	A	A	A	A	A	A
Bradi4g24302.1.v3.1	352	A	C	C	C		A	A	A		A	A	A	A	A	A	A	A	A	A	A	A
Bradi4g24302.1.v3.1	437	C	T	T	T		C	C	C		T	T	T	T	C	C	C	T	C	T	C	C
Bradi4g24302.1.v3.1	440	C	C	C	C		C	C	T		C	C	C	C	C	C	C	C	C	C	C	C
Bradi4g24302.1.v3.1	510	G	A	A	A		G	G	G		G	G	G	G	G	G	G	G	G	G	G	G
Bradi4g24302.1.v3.1	540	G	A	A	A		G	G	G		G	G	G	G	G	G	G	G	G	G	G	G
Bradi4g24302.1.v3.1	547	T	T	T	T		T	T	T		T	T	T	T	T	T	T	T	T	T	T	T
Bradi4g24302.1.v3.1	570	G	A	A	A		G	G	G		G	G	G	G	G	G	G	G	G	G	G	G
Bradi4g24302.1.v3.1	573	C	T	T	T		C	C	C		C	C	C	C	C	C	C	C	C	C	C	C
Bradi4g24302.1.v3.1	578	G	A	A	A		G	G	G		G	G	G	G	G	G	G	G	G	G	G	G
Bradi4g24302.1.v3.1	581	G	G	G	G		G	G	G		G	G	G	G	G	G	G	G	G	G	G	G
Bradi4g24302.1.v3.1	663	T	A	A	A		T	T	T		T	T	T	T	T	T	T	T	T	T	T	T
Bradi4g24302.1.v3.1	693	G	A	A	A		G	G	G		G	G	G	G	G	G	G	G	G	G	G	G
Bradi4g24302.1.v3.1	755	C	C	C	C		C	C	C		C	C	C	C	C	C	C	C	C	C	C	C
Bradi4g24302.1.v3.1	817	G	A	A	A		G	G	G		N	G	G	G	G	G	G	G	G	G	G	G
Bradi4g24302.1.v3.1	1091	T	T	T	T		T	T	T		N	T	T	T	T	T	T	T	T	T	T	T
Bradi4g24302.1.v3.1	1140	*G	A	A	A		A	A	A		N	A	A	A	A	N	A	A	A	A	A	A
Bradi4g24302.1.v3.1	1198	G	A	A	A		G	G	G		G	G	G	G	G	N	G	G	G	G	G	G
Bradi4g24302.1.v3.1	1391	C	C	C	C		C	C	C		N	C	C	C	C	C	C	C	C	C	C	C
Bradi4g24302.1.v3.1	1558	C	G	G	G		C	C	C		N	C	N	C	C	C	C	C	C	C	C	C
Bradi4g24302.1.v3.1	1572	*G	T	T	T		T	T	T		N	T	N	T	T	T	T	T	T	T	T	T
Bradi4g24302.1.v3.1	1640	C	G	G	G		C	C	C		N	C	C	C	C	C	C	C	C	C	C	C
Bradi4g24302.1.v3.1	1693	G	G	G	G		G	G	G		N	G	G	G	G	G	G	G	G	G	G	G
Bradi4g24302.1.v3.1	1793	G	G	G	A		G	G	G		N	G	G	G	G	G	G	G	G	G	G	G
Bradi4g24302.1.v3.1	1851	C	C	C	C		C	C	C		C	C	C	C	C	C	C	C	C	C	C	C
Bradi4g24302.1.v3.1	1874	A	C	C	C		A	A	A		A	A	A	A	A	A	A	A	A	A	A	A
Bradi4g24302.1.v3.1	1888	*G	T	T	T		G	G	G		G	G	G	G	G	G	G	G	G	G	G	G
Bradi4g24310.1.v3.1	552	A	G	G	G		A	A	A		A	A	A	A	A	A	A	A	A	A	A	A
Bradi4g24310.1.v3.1	597	G	A	A	A		G	G	G		G	G	G	G	G	G	G	G	G	G	G	G
Bradi4g24310.1.v3.1	1563	C	C	C	T		C	C	C		C	C	C	C	C	C	C	C	C	C	C	C
Bradi4g24310.1.v3.1	1702	G	A	A	A		G	G	G		G	G	G	G	G	G	G	G	G	G	G	G
Bradi4g24310.1.v3.1	1956	G	G	G	C		G	G	G		G	G	G	G	G	G	G	G	G	G	G	G
Bradi4g24310.1.v3.1	2361	G	C	C	C		G	G	G		C	G	G	G	G	G	G	G	G	G	G	G
Bradi4g24310.1.v3.1	2410	A	G	G	G		A	A	A		A	A	A	A	A	A	A	A	A	A	A	A
Bradi4g24310.1.v3.1	2470	C	A	A	A		C	C	C		C	C	C	C	C	C	C	C	C	C	C	C
Bradi4g24310.1.v3.1	2544	C	T	C	C		C	C	C		C	C	C	C	C	C	C	C	C	C	C	C
Bradi4g24310.1.v3.1	2551	C	T	T	T		C	C	C		C	C	C	C	C	C	C	C	C	C	C	C
Bradi4g24310.1.v3.1	2592	T	G	G	G		T	T	T		T	T	T	T	T	T	T	T	T	T	T	T
Bradi4g24315.1.v3.1	29	G	G	G	A		G	G	G		G	A	A	G	A	A	A	A	G	A	A	A
Bradi4g24315.1.v3.1	127	C	C	C	G		G	C	G
Bradi4g24315.1.v3.1	187	C	C	C	C		T	C	T
Bradi4g24315.1.v3.1	221	C	C	C	T		C	C	C
Bradi4g24315.1.v3.1	222	C	C	C	T		T	C	T
Bradi4g24315.1.v3.1	283	G	G	G	A		G	G	G		G	G	G	G	G	G	G	G	G	G	G	G
Bradi4g24315.1.v3.1	418	C	C	C	T		C	C	C		C	C	C	C	C	C	C	C	C	C	C	C
Bradi4g24315.1.v3.1	423	G	G	G	T		T	G	T
Bradi4g24315.1.v3.1	429	C	C	C	C		T	C	T
Bradi4g24315.1.v3.1	444	G	G	G	G		A	G	A
Bradi4g24315.1.v3.1	492	A	G	G	A		A	A	A
Bradi4g24315.1.v3.1	493	A	A	A	G		G	A	G
Bradi4g24315.1.v3.1	509	G	G	G	A		A	G	A
Bradi4g24315.1.v3.1	524	T	C	T	C		C	T	C
Bradi4g24315.1.v3.1	532	G	0	0	0		0	0	0
Bradi4g24315.1.v3.1	533	T	T	T	T		0	T	0
Bradi4g24315.1.v3.1	534	T	A	A	A		0	A	0
Bradi4g24315.1.v3.1	535	C	C	C	C		A	C	A
Bradi4g24315.1.v3.1	577	G	A	A	A		A	A	A
Bradi4g24315.1.v3.1	588	G	A	G	A		A	A	A
Bradi4g24320.1.v3.1	30	T	C	C	C		T	T	T		T	N	T	T	T	T	T	T	T	T	N	T
Bradi4g24320.1.v3.1	141	C	T	T	T		C	C	C		T	C	C	C	C	N	C	C	C	C	C	C
Bradi4g24320.1.v3.1	185	A	A	A	A		T	T	T		T	T	T	T	T	T	T	T	T	T	T	T
Bradi4g24320.1.v3.1	441	C	T	C	C		C	C	C
Bradi4g24320.1.v3.1	793	T	C	C	C		T	T	T		N	T	T	T	T	T	T	T	T	T	T	T
Bradi4g24320.1.v3.1	1655	A	A	A	A		T	T	T		T	T	T	T	T	T	T	T	T	T	T	T
Bradi4g24333.1.v3.1	29	T	C	C	C		C	C	C		C	C	C	C	C	C	C	C	C	C	C	C
Bradi4g24333.1.v3.1	36	T	T	T	T		C	C	C		C	C	C	C	C	C	C	C	C	C	C	C
Bradi4g24333.1.v3.1	59	G	G	A	G		G	G	G		G	G	G	G	G	G	G	G	G	G	G	G
Bradi4g24333.1.v3.1	66	C	G	G	G		C	C	C		C	C	C	C	C	C	C	C	C	C	C	C
Bradi4g24333.1.v3.1	86	T	T	T	T		T	T	A		T	T	T	T	T	T	T	T	T	T	T	T
Bradi4g24333.1.v3.1	98	C	T	T	T		C	C	C		C	C	C	C	C	C	C	C	C	C	C	C
Bradi4g24333.1.v3.1	202	G	G	G	C		G	G	G		G	G	G	G	G	G	G	G	G	G	G	G
Bradi4g24333.1.v3.1	221	T	G	G	G		G	G	G		G	G	G	G	G	G	G	G	G	G	G	G
Bradi4g24333.1.v3.1	276	G	G	G	A		G	G	G		G	G	G	G	G	G	G	G	G	G	G	G
Bradi4g24333.1.v3.1	277	T	T	T	T		T	T	T		T	T	T	T	T	T	T	T	T	T	T	T
	* nucleotide positions are relative to start codon of the gene ORF
	# see accompanying paper by Bettgenhauser et al
	grey boxes highlight indentical alleles in Yrr1 and yrr1 genotypes
	* these nucleotides result in synomous substitutions
	* G/T results in loss of stop codon and an additional 102 a.a. added to the protein.
	The proteins encoded by BdTr10h (Yrr1), BdTr13k (Yrr1) and Luc1 (yrr1), however, are identical in sequence precluding this gene as a Yrr1 candidate
	^ One additional SNP was identified in Bradi4g24320 and Bradi4g24260 and numerous other SNPs in Bradi4g24315 in this analysis compared with Table S3. These were found by additional manual curation of these sequences
	in Luc1, Tek-2, Tek-4, Bd21, BdTR10h, BdTR13k and ABR6
	> Bd21 and Yrr1 genotypes encode identical proteins
	$ encodes a reverse transcriptase common to retrotransposabele elments and hence was excluded as Yrr1 candidate
	0 = base deletion
