# Supplementary material for: Components of Brachypodium distachyon resistance to nonadapted wheat stripe rust pathogens are simply inherited
Source: PLoS Genet. 2018 Sep 28;14(9):e1007636. doi: 10.1371/journal.pgen.1007636 (PMC6161853; doi:10.1371/journal.pgen.1007636)
Supplement: S6 Table — (XLSX) [file pgen.1007636.s013.xlsx]

## Sheet: Sheet1
					Comparison of Bradi4g24366 between Brachypodium accessions
			Nucleotide													Protein
	Genotype	yrr1/yrr1	yrr1/yrr1	yrr1/yrr1	yrr1/yrr1		Yrr1/Yrr1	Yrr1/Yrr1	Yrr1/Yrr1				yrr1/yrr1	yrr1/yrr1	yrr1/yrr1	yrr1/yrr1		Yrr1/Yrr1	Yrr1/Yrr1	Yrr1/Yrr1
		Luc1	Tek-4	Tek-2	Bd21		BdTr10h	BdTr13k	ABR6				Luc1	Tek-4	Tek2	Bd21		BdTr10h	BdTr13k	ABR6
	*2	T	C	C	T		T	T	T			*1	M	#T	#T	M		M	M	M
	22	T	G	G	T		T	T	T			8	S	A	A	S		S	S	S
	45	G	A	A	A		A	A	A			18	R	R	R	Q		R	R	R
	53	G	G	G	A		G	G	G			45	M	V	V	V		V	V	V
	78	G	A	A	A		G	G	G			50	S	P	P	P		P	P	P
	133	A	G	G	G		G	G	G			73	S	F	F	F		S	S	S
	147	T	G	G	G		G	G	G			84	S	S	S	F		S	S	S
	148	T	C	C	C		C	C	C			103	M	T	T	T		M	M	M
	159	G	A	A	A		G	G	G			113	A	T	T	T		A	A	A
	218	C	T	T	T		C	C	C			146	S	S	S	deln		S	S	S
	251	C	C	C	T		C	C	C			162	D	D	D	N		D	D	D
	308	T	C	C	C		T	T	T			176	V	V	V	I		V	V	V
	336	C	C	C	C		T	T	T			186	W	W	W	W		R	R	R
	337	G	A	A	A		G	G	G			196	R	W	W	W		R	R	R
	434	C	C	C	deln		C	C	C			212	E	E	E	K		E	E	E
	435	C	C	C	deln		C	C	C			220	T	T	T	T		M	M	M
	436	T	T	T	deln		T	T	T			260	H	R	R	R		R	R	R
	477	T	C	C	C		C	C	C			261	R	H	H	H		R	R	R
	484	G	G	G	A		G	G	G			280	V	V	deln	V		V	V	V
	526	G	G	G	A		G	G	G			281	E	E	deln	E		E	E	E
	556	T	T	T	T		C	C	C			282	L	L	L	P		L	L	L
	586	C	T	T	T		C	C	C			388	P	L	L	P		P	P	P
	634	G	G	G	A		G	G	G			392	I	I	I	T		I	I	I
	659	C	C	C	C		T	T	T			464	A	E	E	E		A	A	A
	777	C	C	C	C		G	G	G			545	R	G	G	G		R	R	R
	779	A	G	G	G		G	G	G			581	P	P	L	P		P	P	P
	782	G	A	A	A		G	G	G			607	T	T	T	T		M	M	M
	838	G	G	deln	G		G	G	G			651	Q	Q	Q	E		Q	Q	Q
	839	T	T	deln	T		T	T	T			656	P	R	R	R		R	R	R
	840	C	C	deln	C		C	C	C			662	V	A	A	A		A	A	A
	841	G	G	deln	G		G	G	G			696	L	S	S	S		S	S	S
	842	A	A	deln	A		A	A	A		Protein lengths		718	?	?	717		718	718	718
	843	G	G	deln	G		G	G	G
	845	T	T	T	C		T	T	T
	1163	C	T	T	C		C	C	C
	1175	T	T	T	C		T	T	T
	1391	C	A	A	A		C	C	C
	1629	C	T	T	T		C	C	C				* nucleotide and protein numbers are relative to the A of the start codon and first
	1633	A	G	G	G		A	A	A				amino acid, respectively
	1686	C	C	C	C		A	A	A
	1742	C	C	T	C		C	C	C				# Tek-4 and Tek-2 have a mutated start site relative to the remaining alleles with
	1820	C	C	C	C		T	T	T				no alternative ATG in proximity. An in frame stop codon is located 15 codons 5' of
	1938	C	T	T	C		C	C	C				the mutated ATG site suggesting these two genes are psuedogenes.
	1944	C	C	C	C		T	T	T
	1951	C	C	C	G		C	C	C
	1967	C	G	G	G		G	G	G
	1985	T	C	C	C		C	C	C
	2087	T	C	C	C		C	C	C
	2148	C	G	G	G		C	C	C
		Percent DNA identity matrix
																	Percent protein identity matrix
	1: BdTr10h 100.00 100.00 100.00 99.26 98.79 98.98 98.93
	2: BdTR13K 100.00 100.00 100.00 99.26 98.79 98.98 98.93														BdTr10H 100.00 100.00 100.00 98.75 97.49 98.19 97.91
	3: ABR6 100.00 100.00 100.00 99.26 98.79 98.98 98.93														ABR6 100.00 100.00 100.00 98.75 97.49 98.19 97.91
	4: Luc1 99.26 99.26 99.26 100.00 98.70 98.89 98.84														BdTr13K 100.00 100.00 100.00 98.75 97.49 98.19 97.91
	5: Bd21 98.79 98.79 98.79 98.70 100.00 99.44 99.39														Luc1 98.75 98.75 98.75 100.00 97.07 97.77 97.49
	6: Tek-4 98.98 98.98 98.98 98.89 99.44 100.00 99.95														Bd21 97.49 97.49 97.49 97.07 100.00 98.47 98.32
	7: Tek-2 98.93 98.93 98.93 98.84 99.39 99.95 100.00														Tek4 98.19 98.19 98.19 97.77 98.47 100.00 99.72
															Tek2 97.91 97.91 97.91 97.49 98.32 99.72 100.00
