# Supplementary material for: Components of Brachypodium distachyon resistance to nonadapted wheat stripe rust pathogens are simply inherited
Source: PLoS Genet. 2018 Sep 28;14(9):e1007636. doi: 10.1371/journal.pgen.1007636 (PMC6161853; doi:10.1371/journal.pgen.1007636)
Supplement: S8 Table — (XLSX) [file pgen.1007636.s015.xlsx]

## Sheet: Yrr2
	Genes annotated in the Brachypodium v3.1 genome that are present at the Yrr2 locus
#pacId	locusName	transcriptName	peptideName	Pfam	Panther	KOG	KEGG/ec	KO	GO	Best-hit-arabi-name	arabi-symbol	arabi-defline	Best-hit-rice-name	rice-symbol	rice-defline
32784290	Bradi4g10017	Bradi4g10017.2	Bradi4g10017.2.p	PF00931	PTHR23155,PTHR23155:SF628	KOG4658			GO:GO:0043531	AT3G14470.1		NB-ARC domain-containing disease resistance protein	LOC_Os11g45050.1		NBS-LRR disease resistance protein, putative, expressed
32787345	Bradi4g10030	Bradi4g10030.2	Bradi4g10030.2.p	PF00931	PTHR23155,PTHR23155:SF533	KOG4658			GO:GO:0043531	AT3G14470.1		NB-ARC domain-containing disease resistance protein	LOC_Os11g45180.1		NBS-LRR disease resistance protein, putative, expressed
32785806	Bradi4g10035	Bradi4g10035.1	Bradi4g10035.1.p
32787776	Bradi4g10040	Bradi4g10040.1	Bradi4g10040.1.p	PF00931	PTHR23155,PTHR23155:SF628	KOG4658			GO:GO:0043531	AT3G14470.1		NB-ARC domain-containing disease resistance protein	LOC_Os11g44960.1		NBS-LRR disease resistance protein, putative, expressed
32787175	Bradi4g10045	Bradi4g10045.2	Bradi4g10045.2.p	PF00931	PTHR23155,PTHR23155:SF628	KOG4658			GO:GO:0043531	AT3G14470.1		NB-ARC domain-containing disease resistance protein	LOC_Os11g45050.1		NBS-LRR disease resistance protein, putative, expressed
32791158	Bradi4g10051	Bradi4g10051.1	Bradi4g10051.1.p	PF13401	PTHR23155,PTHR23155:SF628					AT1G50180.1		NB-ARC domain-containing disease resistance protein	LOC_Os11g45090.1		NB-ARC domain containing protein, expressed
32787212	Bradi4g10055	Bradi4g10055.1	Bradi4g10055.1.p		PTHR23155,PTHR23155:SF533					AT1G59620.1	CW9	Disease resistance protein (CC-NBS-LRR class) family	LOC_Os11g45160.1		disease resistance protein, putative, expressed
32786305	Bradi4g10060	Bradi4g10060.1	Bradi4g10060.1.p	PF13855,PF00931	PTHR23155,PTHR23155:SF533	KOG4658			GO:GO:0005515,GO:GO:0043531	AT3G14470.1		NB-ARC domain-containing disease resistance protein	LOC_Os11g44960.1		NBS-LRR disease resistance protein, putative, expressed
32790092	Bradi4g10064	Bradi4g10064.1	Bradi4g10064.1.p
32790093	Bradi4g10064	Bradi4g10064.2	Bradi4g10064.2.p
32785230	Bradi4g10068	Bradi4g10068.1	Bradi4g10068.1.p		PTHR23241,PTHR23241:SF55					AT3G62580.1		Late embryogenesis abundant protein (LEA) family protein	LOC_Os11g44940.1		seed maturation protein PM27, putative, expressed
32785231	Bradi4g10068	Bradi4g10068.2	Bradi4g10068.2.p		PTHR23241,PTHR23241:SF55					AT3G62580.1		Late embryogenesis abundant protein (LEA) family protein	LOC_Os11g44940.1		seed maturation protein PM27, putative, expressed
32788039	Bradi4g10072	Bradi4g10072.2	Bradi4g10072.2.p
32785141	Bradi4g10074	Bradi4g10074.1	Bradi4g10074.1.p
32784796	Bradi4g10077	Bradi4g10077.3	Bradi4g10077.3.p	PF12937	PTHR32133,PTHR32133:SF137				GO:GO:0005515				LOC_Os10g10980.1		OsFBX379 - F-box domain containing protein, expressed
32786769	Bradi4g10090	Bradi4g10090.1	Bradi4g10090.1.p	PF07719,PF13414,PF12796	PTHR22904,PTHR22904:SF383	KOG4412				AT3G04710.3		ankyrin repeat family protein	LOC_Os02g29140.1		ankyrin, putative, expressed
32786771	Bradi4g10090	Bradi4g10090.2	Bradi4g10090.2.p	PF07719,PF13414,PF12796	PTHR22904,PTHR22904:SF383	KOG4412				AT3G04710.3		ankyrin repeat family protein	LOC_Os02g29140.1		ankyrin, putative, expressed
32786770	Bradi4g10090	Bradi4g10090.3	Bradi4g10090.3.p	PF13414,PF12796	PTHR22904,PTHR22904:SF383	KOG4412,KOG0508				AT3G04710.3		ankyrin repeat family protein	LOC_Os02g29160.1		ankyrin, putative, expressed
32786772	Bradi4g10090	Bradi4g10090.4	Bradi4g10090.4.p	PF12796	PTHR22904,PTHR22904:SF383	KOG4412,KOG0508				AT3G04710.3		ankyrin repeat family protein	LOC_Os02g29140.1		ankyrin, putative, expressed
32787918	Bradi4g10095	Bradi4g10095.2	Bradi4g10095.2.p	PF07719,PF13414,PF12796	PTHR22904,PTHR22904:SF383	KOG4412				AT3G04710.3		ankyrin repeat family protein	LOC_Os02g29160.1		ankyrin, putative, expressed
32787919	Bradi4g10095	Bradi4g10095.3	Bradi4g10095.3.p	PF07719,PF13414,PF12796	PTHR22904,PTHR22904:SF383	KOG4412				AT3G04710.3		ankyrin repeat family protein	LOC_Os02g29160.1		ankyrin, putative, expressed
32787189	Bradi4g10101	Bradi4g10101.2	Bradi4g10101.2.p		PTHR31704,PTHR31704:SF22					AT4G35920.3	MCA1	PLAC8 family protein	LOC_Os11g44870.1		expressed protein
32790894	Bradi4g10105	Bradi4g10105.2	Bradi4g10105.2.p	PF00646	PTHR32133,PTHR32133:SF137				GO:GO:0005515				LOC_Os02g15160.1		OsFBX40 - F-box domain containing protein, expressed
32785824	Bradi4g10107	Bradi4g10107.1	Bradi4g10107.1.p
32788043	Bradi4g10110	Bradi4g10110.1	Bradi4g10110.1.p	PF16124,PF00270,PF00271	PTHR13710,PTHR13710:SF70	KOG0353	3.6.4.12	K10901	GO:GO:0005524,GO:GO:0003676	AT3G05740.1	RECQI1	RECQ helicase l1	LOC_Os11g44910.1		DEAD-box ATP-dependent RNA helicase, putative, expressed
32788044	Bradi4g10110	Bradi4g10110.2	Bradi4g10110.2.p	PF00271,PF00270	PTHR13710,PTHR13710:SF70	KOG0331	3.6.4.12		GO:GO:0005524,GO:GO:0003676	AT3G05740.1	RECQI1	RECQ helicase l1	LOC_Os11g44910.2		DEAD-box ATP-dependent RNA helicase, putative, expressed
32784731	Bradi4g10121	Bradi4g10121.1	Bradi4g10121.1.p										LOC_Os12g36980.1		expressed protein
32784732	Bradi4g10121	Bradi4g10121.2	Bradi4g10121.2.p
32784683	Bradi4g10130	Bradi4g10130.1	Bradi4g10130.1.p	PF13812,PF13041,PF01535	PTHR24015,PTHR24015:SF456					AT1G09190.1		Tetratricopeptide repeat (TPR)-like superfamily protein	LOC_Os11g44930.1		pentatricopeptide repeat domain containing protein, putative, expressed
32784685	Bradi4g10130	Bradi4g10130.2	Bradi4g10130.2.p	PF13812,PF13041,PF01535	PTHR24015,PTHR24015:SF456					AT1G09190.1		Tetratricopeptide repeat (TPR)-like superfamily protein	LOC_Os11g44930.1		pentatricopeptide repeat domain containing protein, putative, expressed
32784684	Bradi4g10130	Bradi4g10130.3	Bradi4g10130.3.p	PF13812,PF13041,PF01535	PTHR24015,PTHR24015:SF456					AT1G09190.1		Tetratricopeptide repeat (TPR)-like superfamily protein	LOC_Os11g44930.1		pentatricopeptide repeat domain containing protein, putative, expressed
32789047	Bradi4g10137	Bradi4g10137.1	Bradi4g10137.1.p	PF13664	PTHR23241,PTHR23241:SF55	KOG2886				AT3G62580.1		Late embryogenesis abundant protein (LEA) family protein	LOC_Os11g44940.1		seed maturation protein PM27, putative, expressed
32789765	Bradi4g10141	Bradi4g10141.1	Bradi4g10141.1.p		PTHR23155,PTHR23155:SF533					AT1G50180.1		NB-ARC domain-containing disease resistance protein	LOC_Os11g45160.1		disease resistance protein, putative, expressed
32785127	Bradi4g10147	Bradi4g10147.1	Bradi4g10147.1.p	PF13401	PTHR23155,PTHR23155:SF533					AT1G50180.1		NB-ARC domain-containing disease resistance protein	LOC_Os11g45160.1		disease resistance protein, putative, expressed
32784655	Bradi4g10153	Bradi4g10153.3	Bradi4g10153.3.p	PF13401	PTHR23155,PTHR23155:SF533	KOG4658				AT3G14460.1		LRR and NB-ARC domains-containing disease resistance protein	LOC_Os11g45160.1		disease resistance protein, putative, expressed
32788126	Bradi4g10158	Bradi4g10158.1	Bradi4g10158.1.p
32788916	Bradi4g10165	Bradi4g10165.1	Bradi4g10165.1.p
32784615	Bradi4g10171	Bradi4g10171.3	Bradi4g10171.3.p	PF00931	PTHR23155,PTHR23155:SF533	KOG4658			GO:GO:0043531	AT3G14470.1		NB-ARC domain-containing disease resistance protein	LOC_Os11g45180.1		NBS-LRR disease resistance protein, putative, expressed
32790614	Bradi4g10180	Bradi4g10180.3	Bradi4g10180.3.p	PF13855,PF00931	PTHR23155,PTHR23155:SF533	KOG4658			GO:GO:0005515,GO:GO:0043531	AT3G14470.1		NB-ARC domain-containing disease resistance protein	LOC_Os11g45180.1		NBS-LRR disease resistance protein, putative, expressed
32791303	Bradi4g10190	Bradi4g10190.1	Bradi4g10190.1.p	PF00931	PTHR23155,PTHR23155:SF628	KOG4658			GO:GO:0043531	AT3G14470.1		NB-ARC domain-containing disease resistance protein	LOC_Os11g45180.1		NBS-LRR disease resistance protein, putative, expressed
32791304	Bradi4g10190	Bradi4g10190.2	Bradi4g10190.2.p	PF00931	PTHR23155,PTHR23155:SF628	KOG4658			GO:GO:0043531	AT3G14470.1		NB-ARC domain-containing disease resistance protein	LOC_Os11g45180.1		NBS-LRR disease resistance protein, putative, expressed
32788192	Bradi4g10197	Bradi4g10197.1	Bradi4g10197.1.p	PF13855,PF00931	PTHR23155,PTHR23155:SF533				GO:GO:0005515,GO:GO:0043531	AT3G50950.2	ZAR1	HOPZ-ACTIVATED RESISTANCE 1	LOC_Os11g44970.1		NBS-LRR disease resistance protein, putative, expressed
32790151	Bradi4g10207	Bradi4g10207.2	Bradi4g10207.2.p	PF00931	PTHR23155,PTHR23155:SF533	KOG4658			GO:GO:0043531	AT3G14470.1		NB-ARC domain-containing disease resistance protein	LOC_Os11g44960.1		NBS-LRR disease resistance protein, putative, expressed
32788546	Bradi4g10213	Bradi4g10213.1	Bradi4g10213.1.p
32790986	Bradi4g10220	Bradi4g10220.2	Bradi4g10220.2.p	PF00931	PTHR23155,PTHR23155:SF628	KOG4658			GO:GO:0043531	AT3G14470.1		NB-ARC domain-containing disease resistance protein	LOC_Os11g45050.1		NBS-LRR disease resistance protein, putative, expressed
32786277	Bradi4g10231	Bradi4g10231.1	Bradi4g10231.1.p
32786992	Bradi4g10241	Bradi4g10241.1	Bradi4g10241.1.p		PTHR32133,PTHR32133:SF137								LOC_Os02g15160.1		OsFBX40 - F-box domain containing protein, expressed
32788605	Bradi4g10250	Bradi4g10250.1	Bradi4g10250.1.p	PF00307,PF00225	PTHR24115,PTHR24115:SF468		3.6.4.5	K10406	GO:GO:0005515,GO:GO:0008017,GO:GO:0007018,GO:GO:0005524,GO:GO:0003777,GO:GO:0005871	AT2G47500.1		P-loop nucleoside triphosphate hydrolases superfamily protein with CH (Calponin Homology) domain	LOC_Os11g44880.1		kinesin-4, putative, expressed
